# Supplementary material for: Interpreting the CTCF-mediated sequence grammar of genome folding with AkitaV2
Source: PLoS Comput Biol. 2025 Feb 4;21(2):e1012824. doi: 10.1371/journal.pcbi.1012824 (PMC11828424; doi:10.1371/journal.pcbi.1012824)
Supplement: S1 Table — (XLSX) [file pcbi.1012824.s001.xlsx]

## Sheet: Sheet1
Organism	Cell-type	Citation
Mus musculus	mESC	[1]
Mus musculus	mESC	[2]
Mus musculus	cortical neuron	[2]
Mus musculus	neocortex cortical neuron	[2]
Mus musculus	neural progenitor cell	[2]
Mus musculus	neocortex neural progenitor cell	[2]
Homo sapiens	HFF	[3]
Homo sapiens	H1 hESC	[3]
Homo sapiens	GM12878	[4]
Homo sapiens	IMR90	[4]
Homo sapiens	HCT116	[5]
Reference
1. Hsieh T-HS, Cattoglio C, Slobodyanyuk E, Hansen AS, Rando OJ, Tjian R, et al. Resolving the 3D Landscape of Transcription-Linked Mammalian Chromatin Folding. Mol Cell. 2020;78: 539-553.e8. doi:10.1016/j.molcel.2020.03.002
2. Bonev B, Mendelson Cohen N, Szabo Q, Fritsch L, Papadopoulos GL, Lubling Y, et al. Multiscale 3D Genome Rewiring during Mouse Neural Development. Cell. 2017;171: 557-572.e24. doi:10.1016/j.cell.2017.09.043
3. Krietenstein N, Abraham S, Venev SV, Abdennur N, Gibcus J, Hsieh T-HS, et al. Ultrastructural Details of Mammalian Chromosome Architecture. Mol Cell. 2020;78: 554-565.e7. doi:10.1016/j.molcel.2020.03.003
4. Rao SSP, Huntley MH, Durand NC, Stamenova EK, Bochkov ID, Robinson JT, et al. A 3D Map of the Human Genome at Kilobase Resolution Reveals Principles of Chromatin Looping. Cell. 2014;159: 1665–1680. doi:10.1016/j.cell.2014.11.021
5. Rao SSP, Huang S-C, Glenn St Hilaire B, Engreitz JM, Perez EM, Kieffer-Kwon K-R, et al. Cohesin Loss Eliminates All Loop Domains. Cell. 2017;171: 305-320.e24. doi:10.1016/j.cell.2017.09.026
